# Supplementary material for: Quality and sustainability of Ethiopia’s national surgical indicators
Source: PLOS Glob Public Health. 2024 Mar 27;4(3):e0002600. doi: 10.1371/journal.pgph.0002600 (PMC10971685; doi:10.1371/journal.pgph.0002600)
Supplement: S1 Data — (XLSX) [file pgph.0002600.s002.xlsx]

## Sheet: DHIS2
S.NO	Region	organisationunitname	Hamle 2013 HOSPKPI13 - Sum total of number of days between date added to surgical waiting list to date of admission for surgery	Hamle 2013 HOSPKPI14 - Number of public patients who were admitted for elective (non-emergency) surgery during the reporting period	Hamle 2013 HOSPKPI16 - Number of patients discharged alive (including transfers out)	Hamle 2013 HOSPKPI18 - Number of operated inpatient with new surgical site infection arising before discharge (Record at discharge)	Hamle 2013 HOSPKPI19 - Number of operated inpatients discharged alive (including transfers out)	Hamle 2013 HOSPKPI20 - Number of operated inpatients discharged dead during the reporting period	Hamle 2013 HOSPKPI23 - Total number of deaths within 24 hour after surgery among patients who underwent a major surgical procedure in an OR	Hamle 2013 HOSPKPI24 - Total number of deaths above 24 Hour prior to discharge among patients who underwent a major surgical procedure in an OR	Hamle 2013 HOSPKPI25 - Total number of patients who received major surgery(both elective and non electives) in the reporting period	Hamle 2013 HOSPKPI26 - Number of surgical patient charts in which the WHO Surgical Safety Checklist was completed per chart	Hamle 2013 HOSPKPI27 - Total number of patient charts reviewed	Hamle 2013 HOSPKPI28 - Total sum of pre-operative length of stay	Hamle 2013 HOSPKPI29 - Total number of elective surgical procedures during the reporting period	Hamle 2013 HOSPKPI30 - Number of surgical cases with anesthetic adverse outcome (high spinal anesthesia, failed intubation, cardio-respiratory arrest) during reporting period	Hamle 2013 HOSPKPI34 - Number of abdominal surgical deliveries	Hamle 2013 HOSPKPI42 - 30 (Total number of days in the reporting period)	Hamle 2013 HOSPKPI45 - Total number of major surgical/obstetric procedures cancelled or referred because of lack of blood for transfusion	Hamle 2013 HOSPKPI46 - Total number of surgical patients for whom cross - match was done	Hamle 2013 HOSPKPI48 - Number of major surgeries (both elective & non-elective) performed on public patients	Hamle 2013 HOSPKPI49 - Number of major surgeries (both elective & non-elective) performed on private wing patients	Hamle 2013 HOSPKPI50 - Average number of FTE specialist surgeons (excluding Ophthalmologists)	Nehase 2013 HOSPKPI13 - Sum total of number of days between date added to surgical waiting list to date of admission for surgery	Nehase 2013 HOSPKPI14 - Number of public patients who were admitted for elective (non-emergency) surgery during the reporting period	Nehase 2013 HOSPKPI16 - Number of patients discharged alive (including transfers out)	Nehase 2013 HOSPKPI18 - Number of operated inpatient with new surgical site infection arising before discharge (Record at discharge)	Nehase 2013 HOSPKPI19 - Number of operated inpatients discharged alive (including transfers out)	Nehase 2013 HOSPKPI20 - Number of operated inpatients discharged dead during the reporting period	Nehase 2013 HOSPKPI23 - Total number of deaths within 24 hour after surgery among patients who underwent a major surgical procedure in an OR	Nehase 2013 HOSPKPI24 - Total number of deaths above 24 Hour prior to discharge among patients who underwent a major surgical procedure in an OR	Nehase 2013 HOSPKPI25 - Total number of patients who received major surgery(both elective and non electives) in the reporting period	Nehase 2013 HOSPKPI26 - Number of surgical patient charts in which the WHO Surgical Safety Checklist was completed per chart	Nehase 2013 HOSPKPI27 - Total number of patient charts reviewed	Nehase 2013 HOSPKPI28 - Total sum of pre-operative length of stay	Nehase 2013 HOSPKPI29 - Total number of elective surgical procedures during the reporting period	Nehase 2013 HOSPKPI30 - Number of surgical cases with anesthetic adverse outcome (high spinal anesthesia, failed intubation, cardio-respiratory arrest) during reporting period	Nehase 2013 HOSPKPI34 - Number of abdominal surgical deliveries	Nehase 2013 HOSPKPI42 - 30 (Total number of days in the reporting period)	Nehase 2013 HOSPKPI45 - Total number of major surgical/obstetric procedures cancelled or referred because of lack of blood for transfusion	Nehase 2013 HOSPKPI46 - Total number of surgical patients for whom cross - match was done	Nehase 2013 HOSPKPI48 - Number of major surgeries (both elective & non-elective) performed on public patients	Nehase 2013 HOSPKPI49 - Number of major surgeries (both elective & non-elective) performed on private wing patients	Nehase 2013 HOSPKPI50 - Average number of FTE specialist surgeons (excluding Ophthalmologists)	Meskerem 2014 HOSPKPI13 - Sum total of number of days between date added to surgical waiting list to date of admission for surgery	Meskerem 2014 HOSPKPI14 - Number of public patients who were admitted for elective (non-emergency) surgery during the reporting period	Meskerem 2014 HOSPKPI16 - Number of patients discharged alive (including transfers out)	Meskerem 2014 HOSPKPI18 - Number of operated inpatient with new surgical site infection arising before discharge (Record at discharge)	Meskerem 2014 HOSPKPI19 - Number of operated inpatients discharged alive (including transfers out)
317	Sidama Regional Health Bureau	Hospital 1											33					30																38					19								49
318	Sidama Regional Health Bureau	Hospital 2	47	14	257		18				70	68	68	14	14		6	30		1	70		3	11	7	235						39	37	37	7	7		2	30		4	39		3	24	12	257		19
308	Sidama Regional Health Bureau	Hospital 3	507	96	479	2	109	2			123	123	123	144	96			30		18	123		3	471	82	457		114				124	124	124	87	82			30		69	124		3	429	84	536		122
316	Sidama Regional Health Bureau	Hospital 4		5	14		14				14	14	14	5	5			420			14		3		4	18		18				18	18	18	4	4			420			18		3		2	16		16
305	Sidama Regional Health Bureau	Hospital 5		1	44		6				6	6	6		5			30			6					69		7				7	7	7					30		5	7					35		6
138	Amhara Regional Health Bureau	Hospital 6		1	231		41				41	30	30		3			30		42	41		2			208	2					31	31	31				31	30		31	31		2			223
56	Amhara Regional Health Bureau	Hospital 7	18	7	235		92				92	20	20		11			30		8	92		2	2	12	256		81				76	20	20	1	12			30		8	76		1	114	26	280		123
52	Amhara Regional Health Bureau	Hospital 8	120	12	265		79				53	53	53	1	12			30		53	53		5	80	11	298		100				46	46	46	1	11			30		46	46		5	60	7	286		83
53	Amhara Regional Health Bureau	Hospital 9	4	8	154		43				38	10	10	5	8			30			38		6	12	6	164		27				26	10	10		6			30			26		6	11	6	168
145	Amhara Regional Health Bureau	Hospital 10			206		43				43	43	43					30		43	43		2			143		36				36	36	36					30		36	36		2			133		45
[truncated: 202 more columns]

## Sheet: registry to DHIS2
Hospital/Month	Registry	DHIS2	Within 10% of registry?	Registry	DHIS2
Hospital 1							Avg surgical volume from registries across all hospitals
Month 1	2	0	#DIV/0!	4	1.5	median	59.4667
Month 2	4	0	#DIV/0!	2	0	min
Month 3	4	0	#DIV/0!	7	7	max
Month 4	4	4	within limit
Month 5	3	3	within limit
Month 6	7	7	within limit
Hospital 2
Month 1	58	64	out of limit	55	63.5	median
Month 2	56	62	out of limit	42	60	min
Month 3	57	67	out of limit	58	67	max
Month 4	52	63	out of limit
Month 5	42	64	out of limit
Month 6	54	60	out of limit
Hospital 3
Month 1	215	214	within limit	213.5	215.5	median
Month 2	211	210	within limit	245	234	min
Month 3	234	233	within limit	204	205	max
Month 4	204	217	within limit
Month 5	212	205	within limit
Month 6	245	234	within limit
Hospital 4
Month 1	14	16	out of limit	10	10	median
Month 2	13	13	within limit	6	6	min
Month 3	6	6	within limit	14	16	max
Month 4	7	7	within limit
Month 5	11	10	within limit
Month 6	9	10	out of limit
Hospital 5				8.5	9	median
Month 1	14	14	within limit	5	6	min
Month 2	18	18	within limit	18	18	max
Month 3	9	8	out of limit
Month 4	8	8	within limit
Month 5	6	10	out of limit
Month 6	5	6	out of limit
Hospital 6				97.5	99.5	median
Month 1	100	103	within limit	89	89	min
Month 2	95	96	within limit	116	116	max
Month 3	116	116	within limit
Month 4	94	94	within limit
Month 5	89	89	within limit
Month 6	111	115	within limit
Hospital 7				26.5	26.5	median
Month 1	32	32	within limit	18	18	min
Month 2	27	27	within limit	49	49	max
Month 3	23	23	within limit
Month 4	18	18	within limit
Month 5	26	26	within limit
Month 6	49	49	within limit
Hospital 8				52	52	median
Month 1	50	50	within limit	43	42	min
Month 2	63	63	within limit	63	63	max
Month 3	43	42	within limit
Month 4	56	58	within limit
Month 5	54	54	within limit
Month 6	47	48	within limit
Hospital 9				46.5	40.5	median
Month 1	30	33	within limit	30	28	min
Month 2	79	53	out of limit	79	53	max
Month 3	46	45	within limit
Month 4	47	42	out of limit
Month 5	30	28	within limit
Month 6	50	39	out of limit
Hospital 10				41	40.5	median
Month 1	44	43	within limit	27	28	min
Month 2	50	46	within limit	50	51	max
Month 3	50	51	within limit
Month 4	31	30	within limit
Month 5	27	28	within limit
Month 6	38	38	within limit
Median	43.5	42	within limit
% months overall within 10% surgical volume accuracy			0.716667
	56.65

## Sheet: Surg vol, SSI, POMR, AAO
									median surg volume registry	median surg volume DHIS2
Median Surgical Volume			Total SSI		Total POMR				4	1.5
Sidama	Registry	DHIS2	Registry	DHIS2	Registry	DHIS2			2	0
Hospital 1	4 (2-7)	1.5 (0-7)	0	0	0	0			7	7
Hospital 2	55 (42-58)	63.5 (60-67)	0	0	1	2			55	63.5
Hospital 3	213.5 (204-245)	215.5 (205-234)	3	3	11	0			42	60
Hospital 4	10 (6-14)	10 (6-16)	0	1	0	0			58	67
Hospital 5	8.5 (5-18)	9 (6-18)	3	0	0	0			213.5	215.5
Amhara									245	234
Hospital 6	97.5 (89-116)	99.5 (89-116)	14	8	0	0			204	205
Hospital 7	26.5 (18-49)	26.5 (18-49)	0	0	0	0			10	10
Hospital 8	52 (43-63)	52 (42-63)	3	0	0	0			6	6
Hospital 9	46.5 (30-79)	40.5 (28-53)	3	1	1	0			14	16
Hospital 10	41 (27-50)	40.5 (28-51)	1	0	0	0			8.5	9
Total Surgical Site Infection Rate			Total Perioperative Mortality
Sidama	Registry	DHIS2	Sidama	Registry	DHIS2
Hospital 1	0	0	Hospital 1	0	0
Hospital 2	0	0	Hospital 2	1	2
Hospital 3	3	3	Hospital 3	11	0
Hospital 4	0	1	Hospital 4	0	0
Hospital 5	3	0	Hospital 5	0	0
Amhara			Amhara
Hospital 6	14	8	Hospital 6	0	0
Hospital 7	0	0	Hospital 7	0	0
Hospital 8	3	0	Hospital 8	0	0
Hospital 9	3	1	Hospital 9	1	0
Hospital 10	1	0	Hospital 10	0	0
Total Perioperative Mortality
Sidama	Registry	DHIS2
Hospital 1	0	0
Hospital 2	1	2
Hospital 3	11	0
Hospital 4	0	0
Hospital 5	0	0
Amhara
Hospital 6	0	0
Hospital 7	0	0
Hospital 8	0	0
Hospital 9	1	0
Hospital 10	0	0
Total Anesthetic Adverse Outcomes
Sidama	Registry	DHIS2
Hospital 1	0	0
Hospital 2	0	0
Hospital 3	0	0
Hospital 4	0	0
Hospital 5	0	0
Amhara
Hospital 6	0	0
Hospital 7	5	0
Hospital 8	0	0
Hospital 9	0	0
Hospital 10	0	0
	Total SSI registry	Total SSI DHIS2
	27	13

## Sheet: KPI SSC
Hospital 1	4.44444	10.5263	12.9032	100	100	100	56.4516
Hospial 2	100	100	100	100	100	100	100
Hospital 3	50	100	100	100	100	100	100
Hospital 4	100	100	100	100	100	100	100
Hospital 5	100	100	100	100	NA	NA	100
Hospital 6	100	100	100	100	100	100	100
Hospital 7	100	100	100	100	100	100	100
Hospital 8	100	100	100	100	100	100	100
Hospital 9	100	90	100	85	80	80	87.5
Hospital 10	100	100	100	100	100	100	100
	total srgeries	new denominator
93.3254	3399	3299	3078.81

## Sheet: registry surg volume
Month 1	Month 2	Month 3	Month 4	Month 5	Month 6		Average	Median
100	95	116	94	89	111	Hospital 6	101	97.5
32	27	23	18	26	49	Hospital 7	29	26.5	53.8333
50	63	43	56	54	47	Hospital 8	52	52
30	79	46	47	30	50	Hospital 9	47	46.5
44	50	50	31	27	38	Hospital 10	40	41	27-98
2	4	4	4	3	7	Hospital 1	4	4
58	56	57	52	42	54	Hospital 2	53	55	59.4667
215	211	234	204	212	245	Hospital 3	220	213.5
14	13	6	7	11	9	Hospital 4	10	10	4-214
14	18	9	8	6	5	Hospital 5	10	8.5
							57
average	56.65		43.5
average amhara	54
average sidama	59					8
total surgeries analyzed for 6 month period		3399
total surgeries amhar		1615
total surgeries sidama		1784
				surg vol/catchment popn		surg vol/std catchment popn
100.833	1210		48	48	sidama	4.8
29.1667	350		638	79.75		63.8
52.1667	626		2642	146.778		264.2
47	564		120	67.4157		12
40	480		120	30		12
4	48		1210	711.765		121
53.1667	638		350	50		35
220.167	2642		626	178.857		62.6
10	120		564	225.6		56.4
10	120		480	100		48
660	82.5

## Sheet: Data Completeness
Hospitals		Hospital 6	Hospital 7	Hospital 8	Hospital 9	Hospital 10	Hospital 2	Hospital 3	Hospital 4	Hospital 5	Hospital 1
Overall Number of entries		25	25	30	30	30	30	30	30	30
Overall # missing		0	0	5	2	0	3	0	0	8
Surgical Volume entries total		6	6	6	6	6	6	6	6	6	6
Surgical Volume missing		0	0	1	0	0	0	0	0	0	0
POMR total		6	6	6	6	6	6	6	6	6	6
POMR missing		0	0	1	0	0	0	0	0	2	0
AAO total		6	6	6	6	6	6	6	6	6	6
AAO missing		0	0	1	1	0	0	0	0	2	0
SSC total		6	6	6	6	6	6	6	6	6	6
SSC missing		0	0	1	1	0	0	0	0	2	0
SSI total		6	6	6	6	6	6	6	6	6	6
SSI missing		0	0	1	0	0	3	0	0	2	6
completeness across KPI,
registry
	SSC not recorded in registry at some places
